# Supplementary material for: Presence of Burkholderia pseudomallei in the ‘Granary of Myanmar’
Source: Trop Med Infect Dis. 2019 Jan 4;4(1):8. doi: 10.3390/tropicalmed4010008 (PMC6473437; doi:10.3390/tropicalmed4010008)
Supplement: Supplementary file 1 [file tropicalmed-04-00008-s001.zip]

Archive with 1 entries (1 files):
- tropicalmed-415237-supplementary.sav
